# Supplementary material for: IMPRESS: Improved methylation profiling using restriction enzymes and smMIP sequencing, combined with a new biomarker panel, creating a multi-cancer detection assay
Source: Br J Cancer. 2024 Aug 24;131(7):1224–36. doi: 10.1038/s41416-024-02809-1 (PMC11442765; doi:10.1038/s41416-024-02809-1)
Supplement: Supplementary file 2 — Suppl Table 3 [file 41416_2024_2809_MOESM2_ESM.xlsx]

## Sheet: Sheet1
Suppl. Table 3 | Filtered read counts per sample.
Sample ID	Read counts
Tumor_BRCA_1	57341
Tumor_BRCA_2	60349
Tumor_BRCA_3	51701
Tumor_BRCA_4	245973
Tumor_BRCA_5	71899
Tumor_BRCA_6	65971
Tumor_BRCA_7	39829
Tumor_BRCA_8	54912
Tumor_BRCA_9	65121
Tumor_BRCA_10	45316
Tumor_CRC_1	68436
Tumor_CRC_2	46865
Tumor_CRC_3	66425
Tumor_CRC_4	135797
Tumor_CRC_5	59318
Tumor_CRC_6	91654
Tumor_CRC_7	58802
Tumor_ESCA_1	90138
Tumor_ESCA_2	48947
Tumor_ESCA_3	40303
Tumor_ESCA_4	66972
Tumor_ESCA_5	63554
Tumor_ESCA_6	66537
Tumor_ESCA_7	60958
Tumor_ESCA_8	53339
Tumor_ESCA_9	56710
Tumor_ESCA_10	44680
Tumor_HNSC_1	86732
Tumor_HNSC_2	42116
Tumor_HNSC_3	61976
Tumor_HNSC_4	58939
Tumor_HNSC_5	41052
Tumor_HNSC_6	40019
Tumor_HNSC_7	47900
Tumor_HNSC_8	41919
Tumor_HNSC_9	51423
Tumor_HNSC_10	84835
Tumor_HNSC_11	38341
Tumor_HNSC_12	38442
Tumor_HNSC_13	28298
Tumor_LIHC_1	45234
Tumor_LIHC_2	31660
Tumor_LIHC_3	99750
Tumor_LIHC_4	73405
Tumor_LIHC_5	29512
Tumor_LIHC_6	57726
Tumor_LIHC_7	47393
Tumor_LIHC_8	58588
Tumor_LIHC_9	109244
Tumor_LIHC_10	75122
Tumor_LIHC_11	61717
Tumor_LIHC_12	36721
Tumor_LIHC_13	28595
Tumor_LUNG_1	255347
Tumor_LUNG_2	127345
Tumor_LUNG_3	111631
Tumor_LUNG_4	118622
Tumor_LUNG_5	183311
Tumor_LUNG_6	124432
Tumor_LUNG_7	67403
Tumor_LUNG_8	97508
Tumor_LUNG_9	123456
Tumor_LUNG_10	244404
Tumor_LUNG_11	98620
Tumor_LUNG_12	53859
Tumor_LUNG_13	117795
Tumor_LUNG_14	222438
Tumor_LUNG_15	112199
Tumor_LUNG_16	129123
Tumor_LUNG_17	113137
Tumor_LUNG_18	119616
Tumor_LUNG_19	85050
Tumor_LUNG_20	77198
Tumor_LUNG_21	75528
Tumor_LUNG_22	145031
Tumor_PAAD_1	60878
Tumor_PAAD_2	47846
Tumor_PAAD_3	167525
Tumor_PAAD_4	144154
Tumor_PAAD_5	66845
Tumor_PAAD_6	76604
Tumor_PAAD_7	60149
Tumor_PAAD_8	70261
Tumor_PAAD_9	64415
Tumor_PAAD_10	115940
Tumor_PAAD_11	25618
Tumor_PAAD_12	56682
Tumor_PAAD_13	20699
Tumor_PAAD_14	72136
Tumor_PAAD_15	298275
Tumor_PAAD_16	72010
Tumor_PAAD_17	32289
Tumor_PAAD_18	20689
Tumor_PAAD_19	107218
Tumor_PAAD_20	104060
Tumor_PRAD_1	60242
Tumor_PRAD_2	39223
Tumor_PRAD_3	40265
Tumor_PRAD_4	70962
Tumor_PRAD_5	51624
Tumor_PRAD_6	97722
Tumor_PRAD_7	86362
Tumor_PRAD_8	104008
Tumor_PRAD_9	88826
Tumor_PRAD_10	99313
Tumor_PRAD_11	34400
Tumor_PRAD_12	30212
Tumor_PRAD_13	44662
Tumor_PRAD_14	10564
Tumor_PRAD_15	85322
Tissue_BLOOD_1	156338
Tissue_BLOOD_2	267669
Tissue_BLOOD_3	290302
Tissue_BLOOD_4	60384
Tissue_BLOOD_5	93172
Tissue_BLOOD_6	37500
Tissue_BLOOD_7	362042
Tissue_BLOOD_8	342344
Tissue_BLOOD_9	332831
Tissue_BLOOD_10	30852
Tissue_BLOOD_11	84794
Tissue_BLOOD_12	295312
Tissue_BLOOD_13	296144
Tissue_BLOOD_14	32832
Tissue_BLOOD_15	55525
Tissue_BLOOD_16	56130
Tissue_BLOOD_17	273207
Tissue_BLOOD_18	355265
Tissue_BLOOD_19	99629
Tissue_BLOOD_20	38090
Tissue_BLOOD_21	283058
Tissue_BLOOD_22	33020
Tissue_BLOOD_23	297226
Tissue_BLOOD_24	70324
Tissue_BLOOD_25	54578
Tissue_BLOOD_26	347247
Tissue_BLOOD_27	28928
Tissue_BLOOD_28	62378
Tissue_BLOOD_29	74624
Tissue_BLOOD_30	418962
Tissue_BLOOD_31	31810
Tissue_BLOOD_32	46462
Tissue_BLOOD_33	48595
Tissue_BLOOD_34	75316
Tissue_BLOOD_35	65227
Tissue_BRCA_1	42935
Tissue_BRCA_2	37312
Tissue_BRCA_3	44872
Tissue_BRCA_4	24832
Tissue_BRCA_5	16524
Tissue_BRCA_6	31909
Tissue_BRCA_7	38546
Tissue_BRCA_8	35323
Tissue_BRCA_9	23202
Tissue_CRC_1	55112
Tissue_CRC_2	51811
Tissue_CRC_3	59744
Tissue_CRC_4	32742
Tissue_CRC_5	40781
Tissue_CRC_6	43742
Tissue_CRC_7	53898
Tissue_CRC_8	51814
Tissue_CRC_9	31498
Tissue_CRC_10	46385
Tissue_ESCA_1	34614
Tissue_ESCA_2	33664
Tissue_ESCA_3	23561
Tissue_ESCA_4	35970
Tissue_ESCA_5	25949
Tissue_HNSC_1	39095
Tissue_HNSC_2	29482
Tissue_HNSC_3	24271
Tissue_HNSC_4	21437
Tissue_HNSC_5	41056
Tissue_HNSC_6	11883
Tissue_HNSC_7	33598
Tissue_HNSC_8	26594
Tissue_LIHC_1	20351
Tissue_LIHC_2	40213
Tissue_LIHC_3	36517
Tissue_LIHC_4	27820
Tissue_LIHC_5	51715
Tissue_LIHC_6	50109
Tissue_LIHC_7	56225
Tissue_LIHC_8	36818
Tissue_LIHC_9	65210
Tissue_LIHC_10	33624
Tissue_LIHC_11	64574
Tissue_LUNG_1	68721
Tissue_LUNG_2	50822
Tissue_LUNG_3	50976
Tissue_LUNG_4	53787
Tissue_LUNG_5	53347
Tissue_LUNG_6	67855
Tissue_LUNG_7	46374
Tissue_LUNG_8	60644
Tissue_LUNG_9	46216
Tissue_LUNG_10	40634
Tissue_LUNG_11	43386
Tissue_LUNG_12	39275
Tissue_LUNG_13	64529
Tissue_LUNG_14	97354
Tissue_LUNG_15	73262
Tissue_LUNG_16	72492
Tissue_LUNG_17	48260
Tissue_LUNG_18	99632
Tissue_LUNG_19	50985
Tissue_LUNG_20	58160
Tissue_LUNG_21	48839
Tissue_LUNG_22	56756
Tissue_PAAD_1	83525
Tissue_PAAD_2	109928
Tissue_PAAD_3	52224
Tissue_PAAD_4	65339
Tissue_PAAD_5	45927
Tissue_PAAD_6	72159
Tissue_PAAD_7	69993
Tissue_PAAD_8	75119
Tissue_PAAD_9	61680
Tissue_PAAD_10	37384
Tissue_PAAD_11	80174
Tissue_PAAD_12	78848
Tissue_PAAD_13	82833
Tissue_PAAD_14	55170
Tissue_PAAD_15	47080
Tissue_PAAD_16	47020
Tissue_PAAD_17	63312
Tissue_PAAD_18	153403
Tissue_PAAD_19	104971
Tissue_PAAD_20	345648
Tissue_PAAD_21	53611
Tissue_PAAD_22	143770
Tissue_PAAD_23	396211
Tissue_PAAD_24	131648
Tissue_PRAD_1	29824
Tissue_PRAD_2	53174
Tissue_PRAD_3	26178
Tissue_PRAD_4	35772
Tissue_PRAD_5	37383
Tissue_PRAD_6	53413
Tissue_PRAD_7	60786
Tissue_PRAD_8	71469
Tissue_PRAD_9	53648
Tissue_PRAD_10	46422
Tissue_PRAD_11	35822
Tissue_PRAD_12	39830
Tissue_PRAD_13	28063
Tissue_PRAD_14	38453
Tissue_PRAD_15	57620
Tissue_PRAD_16	32126
Tissue_PRAD_17	30350
Tissue_PRAD_18	32045
Tissue_PRAD_19	24774
Tissue_PRAD_20	57758
Tissue_PRAD_21	8308
Tissue_PRAD_22	30966
Tissue_PRAD_23	54282
Tissue_PRAD_24	58734
Tissue_PRAD_25	36538
