# Supplementary material for: IMPRESS: Improved methylation profiling using restriction enzymes and smMIP sequencing, combined with a new biomarker panel, creating a multi-cancer detection assay
Source: Br J Cancer. 2024 Aug 24;131(7):1224–36. doi: 10.1038/s41416-024-02809-1 (PMC11442765; doi:10.1038/s41416-024-02809-1)
Supplement: Supplementary file 3 — Suppl Table 4 [file 41416_2024_2809_MOESM3_ESM.xlsx]

## Sheet: Blad1
Suppl. Table 4 | Genomic locations of 358 selected targets for final classifier model.
Locations are given in genome build 19.
chr_10_101287802_101287891_+
chr_10_101290099_101290188_+
chr_10_101290887_101290976_-
chr_10_101291204_101291293_+
chr_10_102501288_102501377_+
chr_10_102894297_102894386_+
chr_10_102996224_102996313_+
chr_10_102996415_102996504_+
chr_10_103044164_103044253_-
chr_10_105036578_105036667_+
chr_10_106401975_106402064_+
chr_10_109674269_109674358_+
chr_10_118893075_118893164_+
chr_10_118899723_118899812_+
chr_10_119310843_119310932_+
chr_10_120355236_120355325_+
chr_10_120355364_120355453_+
chr_10_22634155_22634244_+
chr_10_22634532_22634621_+
chr_10_23461446_23461535_+
chr_10_23463676_23463765_+
chr_10_28035586_28035675_+
chr_10_43393678_43393767_+
chr_10_43393808_43393897_-
chr_10_50604467_50604556_+
chr_10_57389745_57389834_+
chr_10_57390664_57390753_+
chr_10_63212794_63212883_+
chr_10_72043741_72043830_-
chr_11_105480737_105480826_+
chr_11_105481280_105481369_-
chr_11_120434987_120435076_+
chr_11_125774414_125774503_+
chr_11_128564691_128564780_+
chr_11_131780263_131780352_+
chr_11_20181841_20181930_+
chr_11_31820398_31820487_+
chr_11_31821262_31821351_-
chr_11_31824280_31824369_-
chr_11_31825814_31825903_-
chr_11_31839898_31839987_+
chr_11_31846464_31846553_-
chr_11_31846774_31846863_-
chr_11_32452529_32452618_+
chr_11_44332344_44332433_-
chr_11_71955360_71955449_-
chr_11_89224483_89224572_+
chr_12_113913642_113913731_+
chr_12_114846275_114846364_+
chr_12_114886294_114886383_+
chr_12_127211231_127211320_+
chr_12_127212377_127212466_-
chr_12_127765304_127765393_+
chr_12_128675252_128675341_-
chr_12_128752517_128752606_+
chr_12_43945174_43945263_-
chr_12_43946222_43946311_+
chr_12_49388351_49388440_+
chr_12_54321282_54321371_+
chr_12_54321434_54321523_+
chr_12_54324511_54324600_+
chr_12_54347670_54347759_+
chr_12_62585439_62585528_+
chr_12_81101966_81102055_+
chr_12_81102425_81102514_+
chr_12_85667296_85667385_+
chr_12_85667553_85667642_-
chr_12_85673303_85673392_+
chr_12_94954766_94954855_-
chr_13_100624897_100624986_+
chr_13_100627346_100627435_+
chr_13_112709469_112709558_+
chr_13_37248009_37248098_+
chr_13_53422621_53422710_+
chr_13_58203958_58204047_+
chr_13_78492857_78492946_+
chr_13_79171187_79171276_-
chr_13_79171411_79171500_+
chr_13_79181298_79181387_-
chr_13_95354703_95354792_-
chr_13_95357576_95357665_-
chr_14_33402317_33402406_-
chr_14_37124198_37124287_-
chr_14_38724605_38724694_-
chr_14_42077259_42077348_+
chr_14_52536124_52536213_+
chr_14_52734995_52735084_+
chr_14_57261583_57261672_+
chr_14_57265209_57265298_+
chr_14_57276221_57276310_+
chr_14_57283373_57283462_+
chr_14_60952028_60952117_+
chr_14_60973409_60973498_-
chr_14_60973788_60973877_-
chr_14_60973997_60974086_-
chr_14_61110604_61110693_+
chr_14_74706005_74706094_+
chr_14_76605036_76605125_+
chr_14_92790227_92790316_+
chr_15_27212844_27212933_+
chr_15_60288286_60288375_+
chr_15_68121108_68121197_+
chr_15_88801409_88801498_+
chr_15_89920797_89920886_+
chr_15_89952472_89952561_+
chr_16_21294878_21294967_+
chr_16_6533117_6533206_+
chr_16_79623583_79623672_+
chr_17_33815403_33815492_+
chr_17_35291058_35291147_+
chr_17_42733666_42733755_+
chr_17_43974829_43974918_+
chr_17_46811422_46811511_+
chr_17_48041503_48041592_-
chr_17_48041840_48041929_+
chr_17_5000744_5000833_+
chr_17_59530036_59530125_+
chr_17_59531681_59531770_+
chr_17_72667143_72667232_+
chr_18_74961744_74961833_+
chr_18_76737503_76737592_+
chr_18_904478_904567_+
chr_18_904779_904868_-
chr_18_905575_905664_-
chr_18_906201_906290_+
chr_18_909090_909179_+
chr_19_11784645_11784734_-
chr_19_11784993_11785082_+
chr_19_11785126_11785215_+
chr_19_15580413_15580502_+
chr_19_15580659_15580748_+
chr_19_20188773_20188862_+
chr_19_22605172_22605261_+
chr_19_22806134_22806223_+
chr_19_22816868_22816957_+
chr_19_36736812_36736901_+
chr_19_38747324_38747413_+
chr_19_52223054_52223143_+
chr_19_52391306_52391395_+
chr_19_52956619_52956708_+
chr_19_54481399_54481488_+
chr_19_57182949_57183038_+
chr_19_57183101_57183190_+
chr_19_58095410_58095499_-
chr_19_58715621_58715710_+
chr_19_58952048_58952137_-
chr_19_9609325_9609414_+
chr_1_119522793_119522882_+
chr_1_119530864_119530953_+
chr_1_119531817_119531906_+
chr_1_119532139_119532228_+
chr_1_119543148_119543237_+
chr_1_146551705_146551794_-
chr_1_147782050_147782139_+
chr_1_156357819_156357908_+
chr_1_156616711_156616800_+
chr_1_156814858_156814947_+
chr_1_165324648_165324737_+
chr_1_166916959_166917048_+
chr_1_170630388_170630477_+
chr_1_170630499_170630588_+
chr_1_17475757_17475846_-
chr_1_18959305_18959394_-
chr_1_197888429_197888518_+
chr_1_200007962_200008051_+
chr_1_217313002_217313091_+
chr_1_221065254_221065343_+
chr_1_224805799_224805888_+
chr_1_228657357_228657446_+
chr_1_228657474_228657563_-
chr_1_32237887_32237976_+
chr_1_34642563_34642652_+
chr_1_3567237_3567326_+
chr_1_46951302_46951391_+
chr_1_50892477_50892566_+
chr_1_50893615_50893704_+
chr_1_58715485_58715574_-
chr_1_63796194_63796283_+
chr_1_67217837_67217926_+
chr_1_67218108_67218197_+
chr_1_75139419_75139508_+
chr_1_75602407_75602496_+
chr_1_79472284_79472373_+
chr_1_91182482_91182571_+
chr_1_91182713_91182802_+
chr_1_91185099_91185188_+
chr_20_25062220_25062309_+
chr_20_44657821_44657910_+
chr_2_105470523_105470612_+
chr_2_119599933_119600022_+
chr_2_119600361_119600450_+
chr_2_119606633_119606722_+
chr_2_119607539_119607628_-
chr_2_127782601_127782690_-
chr_2_163695078_163695167_-
chr_2_171670431_171670520_+
chr_2_172958267_172958356_+
chr_2_172973200_172973289_-
chr_2_176948036_176948125_+
chr_2_177003678_177003767_+
chr_2_177054502_177054591_-
chr_2_182322723_182322812_+
chr_2_186603372_186603461_+
chr_2_200335830_200335919_-
chr_2_223154146_223154235_+
chr_2_223156099_223156188_-
chr_2_223166366_223166455_+
chr_2_223166917_223167006_-
chr_2_223176575_223176664_+
chr_2_229044964_229045053_+
chr_2_229045351_229045440_-
chr_2_229046257_229046346_+
chr_2_237078670_237078759_-
chr_2_238864567_238864656_-
chr_2_45160456_45160545_+
chr_2_468286_468375_+
chr_2_50573422_50573511_-
chr_2_5831152_5831241_+
chr_2_5837308_5837397_-
chr_2_73147755_73147844_+
chr_2_73152605_73152694_+
chr_2_74742943_74743032_+
chr_2_87036567_87036656_+
chr_2_98962835_98962924_+
chr_3_126113739_126113828_+
chr_3_137489605_137489694_+
chr_3_147077602_147077691_+
chr_3_147087587_147087676_+
chr_3_147105951_147106040_+
chr_3_147106138_147106227_+
chr_3_147106494_147106583_+
chr_3_147108818_147108907_+
chr_3_147108858_147108947_+
chr_3_147114352_147114441_+
chr_3_147125696_147125785_+
chr_3_147126374_147126463_+
chr_3_147130436_147130525_+
chr_3_147130486_147130575_+
chr_3_147141171_147141260_+
chr_3_147141219_147141308_-
chr_3_157813358_157813447_+
chr_3_159756648_159756737_-
chr_3_26663561_26663650_+
chr_3_27765263_27765352_+
chr_3_44063260_44063349_+
chr_3_44626425_44626514_+
chr_4_110223563_110223652_-
chr_4_13531028_13531117_+
chr_4_13532553_13532642_+
chr_4_175132794_175132883_-
chr_4_188916829_188916918_+
chr_4_41748801_41748890_-
chr_4_41754076_41754165_-
chr_4_41875549_41875638_-
chr_4_41882097_41882186_-
chr_4_41883038_41883127_+
chr_4_41883098_41883187_-
chr_4_44449669_44449758_+
chr_5_122620904_122620993_-
chr_5_140744303_140744392_+
chr_5_140800406_140800495_-
chr_5_145713719_145713808_-
chr_5_153859593_153859682_+
chr_5_170742556_170742645_+
chr_5_170743526_170743615_-
chr_5_172661091_172661180_+
chr_5_2756045_2756134_+
chr_5_33938176_33938265_+
chr_5_3590781_3590870_+
chr_5_63257023_63257112_+
chr_5_71014885_71014974_+
chr_5_71015100_71015189_-
chr_5_76923876_76923965_+
chr_5_76924134_76924223_+
chr_5_76934565_76934654_+
chr_5_87967819_87967908_+
chr_5_87968595_87968684_+
chr_5_87973371_87973460_+
chr_5_87973541_87973630_+
chr_5_87974475_87974564_-
chr_5_87981187_87981276_+
chr_5_87986000_87986089_+
chr_6_100038663_100038752_+
chr_6_100055602_100055691_+
chr_6_10398538_10398627_+
chr_6_10882931_10883020_-
chr_6_10887119_10887208_+
chr_6_133562725_133562814_+
chr_6_137816407_137816496_+
chr_6_137818279_137818368_+
chr_6_146349246_146349335_+
chr_6_146755583_146755672_-
chr_6_166580893_166580982_+
chr_6_19692111_19692200_+
chr_6_27235825_27235914_+
chr_6_27648291_27648380_+
chr_6_28058857_28058946_-
chr_6_28227051_28227140_+
chr_6_28510269_28510358_+
chr_6_28584111_28584200_+
chr_6_28697795_28697884_-
chr_6_33943795_33943884_+
chr_6_50674597_50674686_+
chr_6_50683527_50683616_+
chr_6_50791143_50791232_-
chr_6_50791354_50791443_+
chr_6_62995806_62995895_+
chr_6_85476157_85476246_+
chr_6_99291352_99291441_+
chr_6_99295751_99295840_-
chr_7_108097422_108097511_+
chr_7_121940159_121940248_+
chr_7_121946552_121946641_-
chr_7_127841276_127841365_+
chr_7_136553816_136553905_+
chr_7_137531742_137531831_+
chr_7_149112335_149112424_+
chr_7_153583267_153583356_+
chr_7_153583805_153583894_-
chr_7_153584361_153584450_-
chr_7_153584799_153584888_+
chr_7_155164937_155165026_+
chr_7_155263289_155263378_-
chr_7_19813275_19813364_+
chr_7_24324555_24324644_+
chr_7_27127993_27128082_+
chr_7_32467596_32467685_+
chr_7_35301123_35301212_+
chr_7_38350873_38350962_+
chr_7_54609917_54610006_+
chr_7_54612264_54612353_+
chr_7_79083942_79084031_+
chr_7_8481393_8481482_+
chr_7_8481925_8482014_+
chr_7_8482030_8482119_+
chr_7_8482217_8482306_+
chr_7_8483234_8483323_+
chr_7_96619043_96619132_-
chr_7_96622552_96622641_+
chr_7_96627014_96627103_+
chr_7_96627134_96627223_+
chr_7_96651221_96651310_+
chr_8_109093380_109093469_+
chr_8_109095906_109095995_+
chr_8_114444958_114445047_+
chr_8_139509023_139509112_+
chr_8_23567264_23567353_+
chr_8_23567620_23567709_+
chr_8_54789290_54789379_+
chr_8_54791087_54791176_+
chr_8_57358437_57358526_+
chr_8_65284370_65284459_+
chr_8_65291651_65291740_+
chr_8_70946822_70946911_+
chr_8_70981991_70982080_+
chr_8_87081710_87081799_+
chr_8_99440261_99440350_+
chr_9_99482023_99482112_-
